# Supplementary material for: Hypoglycemic Effects of Novel Panax notoginseng Polysaccharide in Mice with Diet-Induced Obesity
Source: Foods. 2022 Oct 5;11(19):3101. doi: 10.3390/foods11193101 (PMC9562645; doi:10.3390/foods11193101)
Supplement: Supplementary file 1 [file foods-11-03101-s001.zip]

Archive with 1 entries (1 files):
- foods-1899414-supplementary.pdf
